# Supplementary material for: A hierarchical model of social perception: Psychophysical evidence suggests late rather than early integration of visual information from facial expression and body posture
Source: Cognition. 2019 Apr;185:131–43. doi: 10.1016/j.cognition.2018.12.012 (PMC6420341; doi:10.1016/j.cognition.2018.12.012)
Supplement: Supplementary Data S1 [file mmc1.csv]

	disgust_context	disgust_context	disgust_context	disgust_context	fear_context	fear_context	fear_context	fear_context	sad_context	sad_context	sad_context	sad_context	anger_context	anger_context	anger_context	anger_context
observer_number	disgust_response	fear_response	sad_response	anger_response	disgust_response	fear_response	sad_response	anger_response	disgust_response	fear_response	sad_response	anger_response	disgust_response	fear_response	sad_response	anger_response
1	46	0	2	0	46	1	0	1	43	2	3	0	42	0	4	2
2	30	4	10	4	6	22	15	5	11	6	26	5	4	10	15	19
3	22	5	11	10	20	7	10	11	15	4	15	14	7	6	16	19
4	24	11	11	2	24	11	7	6	23	3	13	9	11	5	15	17
5	29	1	10	8	30	5	7	6	23	7	13	5	18	2	13	15
6	29	1	14	4	24	12	6	6	27	0	12	9	20	2	11	15
7	23	8	12	5	22	9	11	6	9	13	19	7	10	8	10	20
8	32	1	6	9	31	2	8	7	32	0	9	7	19	1	12	16
9	45	0	2	1	31	17	0	0	14	0	20	14	3	2	9	34
10	15	5	17	11	14	9	16	9	21	5	12	10	7	2	24	15
12	26	1	13	8	27	11	5	5	18	3	12	15	5	4	9	30
13	29	3	10	6	26	15	4	3	22	2	15	9	18	3	13	14
14	25	5	12	6	14	24	7	3	21	2	19	6	9	11	11	17
15	46	0	2	0	38	10	0	0	43	1	4	0	10	1	4	33
16	39	1	3	5	18	25	1	4	14	0	21	13	10	4	1	33
17	27	0	12	9	26	5	9	8	21	3	13	11	21	2	10	15
18	42	0	4	2	19	29	0	0	29	0	19	0	25	4	7	12
19	32	0	11	5	25	5	15	3	24	0	18	6	19	0	12	17
20	40	1	5	2	37	2	7	2	34	2	7	5	34	0	9	5
21	21	5	9	13	15	19	4	10	19	7	11	11	12	15	6	15
22	34	0	1	13	36	1	2	9	34	0	2	12	27	1	2	18
23	22	5	13	8	23	7	12	6	27	5	6	10	11	5	17	15
24	21	3	11	13	12	12	14	10	13	0	20	15	12	2	12	22
