# Supplementary material for: A hierarchical model of social perception: Psychophysical evidence suggests late rather than early integration of visual information from facial expression and body posture
Source: Cognition. 2019 Apr;185:131–43. doi: 10.1016/j.cognition.2018.12.012 (PMC6420341; doi:10.1016/j.cognition.2018.12.012)
Supplement: Supplementary Data S2 [file mmc2.csv]

observer_number	threshold_disgustContext	threshold_angerContext	threshold_disgustContextNoFace	threshold_angerContextNoFace	threshold_baseline
1	0.21843	0.31316	0.2533	0.1526	0.24988
2	0.60314	0.63307	0.35077	0.39818	0.42018
3	0.28806	0.42461	0.35526	0.29264	0.37361
4	0.54794	0.46447	0.32295	0.35719	0.39097
5	0.64333	0.61776	0.46415	0.72236	0.57477
6	0.35981	0.36341	0.39368	0.32387	0.2809
7	0.63793	0.57638	0.63961	0.67695	0.57768
8	0.4072	0.31657	0.37585	0.35117	0.35657
9	0.60496	0.6535	0.61653	0.71528	0.6273
10	0.43157	0.42871	0.30522	0.3115	0.2885
13	0.40506	0.35205	0.34886	0.35346	0.35523
14	0.42199	0.33238	0.27233	0.38554	0.33509
15	0.40425	0.51075	0.2122	0.43495	0.45117
17	0.67715	0.64994	0.80226	0.56259	0.65654
18	0.29478	0.35897	0.33171	0.35698	0.30267
19	0.16519	0.2339	0.17046	0.21889	0.29133
20	0.50919	0.60884	0.46627	0.36607	0.44638
21	0.37204	0.41228	0.28005	0.26605	0.35497
22	0.64866	0.6409	0.46673	0.57379	0.55327
23	0.14117	0.26341	0.1736	0.15029	0.15813
24	0.3289	0.3859	0.38806	0.41592	0.26653
