# Supplementary material for: A hierarchical model of social perception: Psychophysical evidence suggests late rather than early integration of visual information from facial expression and body posture
Source: Cognition. 2019 Apr;185:131–43. doi: 10.1016/j.cognition.2018.12.012 (PMC6420341; doi:10.1016/j.cognition.2018.12.012)
Supplement: Supplementary Data S3 [file mmc3.csv]

	disgust_context	disgust_context	disgust_context	disgust_context	fear_context	fear_context	fear_context	fear_context	sad_context	sad_context	sad_context	sad_context	anger_context	anger_context	anger_context	anger_context
observer_number	disgust_response	fear_response	sad_response	anger_response	disgust_response	fear_response	sad_response	anger_response	disgust_response	fear_response	sad_response	anger_response	disgust_response	fear_response	sad_response	anger_response
25	7	2	1	6	8	3	0	5	8	1	1	6	2	3	0	11
26	10	0	1	5	11	0	0	5	6	0	0	10	6	0	0	10
27	7	1	7	1	4	2	0	10	8	1	5	2	5	2	2	7
28	11	1	1	3	8	7	0	1	9	1	2	4	1	3	1	11
29	11	0	0	5	14	0	0	2	14	0	0	2	12	0	0	4
30	10	0	2	4	10	3	2	1	11	0	4	1	12	0	1	3
31	12	0	2	2	11	1	2	2	10	1	2	3	4	1	0	11
32	9	0	0	7	9	0	0	7	7	0	0	9	7	0	0	9
33	7	0	0	9	8	0	0	8	9	0	0	7	3	0	0	13
34	9	0	0	7	8	0	0	8	8	1	0	7	7	0	0	9
35	14	0	0	2	3	8	0	5	3	2	1	10	1	0	0	15
36	13	0	0	3	7	0	0	9	13	0	0	3	7	0	0	9
37	9	3	0	4	8	5	0	3	9	3	0	4	6	3	0	7
38	8	1	2	5	3	5	1	7	3	2	4	7	2	5	2	7
39	6	0	1	9	8	1	0	7	10	0	1	5	8	0	0	8
40	12	1	1	2	10	3	3	0	10	0	5	1	4	6	4	2
52	9	0	2	5	2	9	1	4	6	0	7	3	1	2	4	9
53	13	1	0	2	12	2	0	2	7	1	2	6	4	1	0	11
54	16	0	0	0	1	11	2	2	5	0	2	9	0	1	0	15
55	12	1	2	1	14	0	0	2	8	0	5	3	4	1	2	9
56	13	1	0	2	6	7	1	2	4	0	11	1	5	1	0	10
59	3	3	5	5	4	1	5	6	3	1	8	4	1	2	6	7
60	6	2	2	6	5	1	3	7	7	3	3	3	3	3	3	7
