# Supplementary material for: A hierarchical model of social perception: Psychophysical evidence suggests late rather than early integration of visual information from facial expression and body posture
Source: Cognition. 2019 Apr;185:131–43. doi: 10.1016/j.cognition.2018.12.012 (PMC6420341; doi:10.1016/j.cognition.2018.12.012)
Supplement: Supplementary Data S4 [file mmc4.csv]

observer_number	threshold_disgustContext	threshold_angerContext	threshold_baseline
26	0.34911	0.37082	0.34939
27	0.41306	0.39311	0.3472
28	0.57879	0.53076	0.49814
29	0.30738	0.36714	0.28964
30	0.5172	0.6638	0.41799
31	0.43679	0.46288	0.47647
32	0.51624	0.49053	0.35046
33	0.64788	0.46314	0.59527
36	0.44727	0.44093	0.37166
37	0.56285	0.62677	0.55062
38	0.53266	0.44504	0.39895
39	0.53266	0.44504	0.42793
40	0.58148	0.46123	0.47744
52	0.40269	0.55819	0.50151
53	0.4601	0.535	0.42191
54	0.5819	0.57797	0.50269
55	0.33495	0.36989	0.3394
56	0.51933	0.70924	0.58468
59	0.31429	0.36171	0.39849
60	0.4025	0.34887	0.38465
