# Supplementary material for: A hierarchical model of social perception: Psychophysical evidence suggests late rather than early integration of visual information from facial expression and body posture
Source: Cognition. 2019 Apr;185:131–43. doi: 10.1016/j.cognition.2018.12.012 (PMC6420341; doi:10.1016/j.cognition.2018.12.012)
Supplement: Supplementary Data S5 [file mmc5.csv]

	disgust_context	disgust_context	disgust_context	disgust_context	anger_context	anger_context	anger_context	anger_context
observer_number	disgust_response	fear_response	sad_response	anger_response	disgust_response	fear_response	sad_response	anger_response
1	0.73109	0	0	0.26891	0.023077	0.038462	0	0.93846
2	0.9507	0	0	0.049296	0.022222	0	0	0.97778
3	0.48171	0.10366	0	0.41463	0.22424	0.10909	0	0.66667
4	0.62275	0.13772	0	0.23952	0.3494	0.13855	0	0.51205
5	0.63855	0	0	0.36145	0.4	0.12727	0	0.47273
7	0.6087	0	0	0.3913	0.55844	0.012987	0	0.42857
9	0.74096	0	0	0.25904	0.58228	0.050633	0	0.36709
10	0.90741	0	0	0.092593	0.33766	0	0	0.66234
11	0.89024	0	0	0.10976	0.44595	0	0	0.55405
12	0.70988	0	0	0.29012	0.5375	0	0	0.4625
