# Supplementary material for: A hierarchical model of social perception: Psychophysical evidence suggests late rather than early integration of visual information from facial expression and body posture
Source: Cognition. 2019 Apr;185:131–43. doi: 10.1016/j.cognition.2018.12.012 (PMC6420341; doi:10.1016/j.cognition.2018.12.012)
Supplement: Supplementary Data S6 [file mmc6.csv]

observer_number	threshold_disgustContext	threshold_angerContext	threshold_baseline
1	0.37706	0.47423	0.37577
2	0.44323	0.42181	0.35094
3	0.36706	0.39412	0.27536
4	0.44825	0.43874	0.30305
5	0.52424	0.51089	0.42477
6	0.3478	0.35285	0.31654
7	0.55721	0.54895	0.43959
8	0.35748	0.32573	0.30835
9	0.39136	0.45684	0.31454
10	0.37959	0.41732	0.38829
11	0.30926	0.2922	0.16158
12	0.3113	0.34363	0.25117
