# Supplementary material for: A hierarchical model of social perception: Psychophysical evidence suggests late rather than early integration of visual information from facial expression and body posture
Source: Cognition. 2019 Apr;185:131–43. doi: 10.1016/j.cognition.2018.12.012 (PMC6420341; doi:10.1016/j.cognition.2018.12.012)
Supplement: Supplementary Data S7 [file mmc7.csv]

	disgust_context	disgust_context	disgust_context	disgust_context	fear_context	fear_context	fear_context	fear_context	sad_context	sad_context	sad_context	sad_context	anger_context	anger_context	anger_context	anger_context
observer_number	disgust_response	fear_response	sad_response	anger_response	disgust_response	fear_response	sad_response	anger_response	disgust_response	fear_response	sad_response	anger_response	disgust_response	fear_response	sad_response	anger_response
42	9	2	11	26	10	12	7	19	12	6	7	23	4	10	2	32
43	14	3	12	19	13	18	4	13	7	6	23	12	4	2	7	35
44	16	0	11	21	16	6	6	20	18	0	12	18	12	2	6	28
45	12	3	23	10	6	20	9	13	7	3	22	16	3	2	11	32
47	4	4	20	20	9	4	17	18	8	4	19	17	8	3	13	24
48	13	1	12	22	13	6	9	20	8	1	11	28	10	0	7	31
49	16	6	11	15	17	11	5	15	16	12	7	13	9	8	5	26
50	11	1	12	24	5	9	9	25	6	2	18	22	2	1	7	38
51	17	6	10	15	13	12	10	13	14	5	11	18	15	3	8	22
58	39	1	3	5	7	34	0	7	8	5	24	11	2	3	0	43
61	14	1	17	16	6	10	13	19	10	3	22	13	6	6	9	27
62	11	4	16	17	7	2	13	26	5	3	15	25	5	1	10	32
63	10	7	13	18	7	12	11	18	6	6	14	22	3	11	4	30
64	16	5	18	9	13	13	9	13	6	5	20	17	0	1	12	35
65	10	7	15	16	9	9	13	17	7	4	15	22	5	5	12	26
66	10	1	13	24	8	7	15	18	5	2	17	24	5	2	8	33
67	13	9	8	18	14	5	8	21	15	4	13	16	14	8	7	19
68	4	0	17	27	3	6	17	22	7	1	18	22	4	3	8	33
69	9	10	11	18	10	17	10	11	7	5	20	16	4	12	8	24
70	11	7	10	20	11	4	10	23	10	7	15	16	1	4	11	32
71	16	4	13	15	13	7	10	18	14	2	17	15	7	2	6	33
