# Supplementary material for: A hierarchical model of social perception: Psychophysical evidence suggests late rather than early integration of visual information from facial expression and body posture
Source: Cognition. 2019 Apr;185:131–43. doi: 10.1016/j.cognition.2018.12.012 (PMC6420341; doi:10.1016/j.cognition.2018.12.012)
Supplement: Supplementary Data S8 [file mmc8.csv]

observer_number	threshold_angerContext	threshold_disgustContext	threshold_baseline
42	0.40111	0.39173	0.3917
43	0.55053	0.49379	0.74169
44	0.26766	0.25828	0.25152
45	0.28468	0.39993	0.36126
46	0.52742	0.50282	0.52087
47	0.27635	0.26166	0.34832
48	0.23531	0.40153	0.3774
49	0.24638	0.21773	0.29158
50	0.29082	0.29819	0.28676
51	0.52193	0.50577	0.49934
58	0.19197	0.27884	0.27359
61	0.14357	0.16468	0.26575
62	0.30868	0.28866	0.30109
63	0.16517	0.19248	0.18595
64	0.61035	0.49945	0.53619
65	0.43714	0.33873	0.4301
66	0.23249	0.2415	0.20569
67	0.50262	0.56317	0.53513
69	0.36619	0.46734	0.44149
71	0.3292	0.32127	0.38183
73	0.50901	0.38125	0.57244
